# Supplementary material for: Genome-wide characterization of cys-tathionine-β-synthase domain-containing proteins in sugarcane reveals their role in defense responses under multiple stressors
Source: Front Plant Sci. 2022 Aug 25;13:985653. doi: 10.3389/fpls.2022.985653 (PMC9453547; doi:10.3389/fpls.2022.985653)
Supplement: Supplementary file 1 [file Data_Sheet_1.ZIP]

Archive with 1 entries (1 files):
- Supplementary Materials-20220801.docx
